# Supplementary material for: Methodologies and MR Parameters in Quantitative Magnetic Resonance Neurography: A Scoping Review Protocol
Source: Methods Protoc. 2022 May 6;5(3):39. doi: 10.3390/mps5030039 (PMC9149994; doi:10.3390/mps5030039)
Supplement: Supplementary file 1 [file mps-05-00039-s001.zip]

Archive with 2 entries (2 files):
- S1_prisma-p-checklist.pdf
- S2_search-query.pdf
